# Supplementary material for: Comparison of Personal or Indoor PM2.5 Exposure Level to That of Outdoor: Over Four Seasons in Selected Urban, Industrial, and Rural Areas of South Korea: (K-IOP Study)
Source: Int J Environ Res Public Health. 2023 Aug 30;20(17):6684. doi: 10.3390/ijerph20176684 (PMC10487920; doi:10.3390/ijerph20176684)
Supplement: Supplementary file 1 [file ijerph-20-06684-s001.zip]

Archive with 1 entries (1 files):
- ijerph-2551443-supplementary.pdf
